# Supplementary material for: Analysis of molecular epidemiological characteristics and antimicrobial susceptibility of vancomycin-resistant and linezolid-resistant Enterococcus in China
Source: BMC Med Genomics. 2024 Jul 1;17:174. doi: 10.1186/s12920-024-01948-x (PMC11218351; doi:10.1186/s12920-024-01948-x)
Supplement: Supplementary file 4 — Supplementary Material 4 [file 12920_2024_1948_MOESM4_ESM.xlsx]

## Sheet: Sheet1
The information of vancomycin resistant Enterococcus
number	samples	department	diagnosis	gender	strains	age	MIC	MLST	AMR genes
									Aminoglycosides							Trimethoprim				Chloramphenicol			Fosfomycin		Lincosamines		ABC transporter			Tetracycline			Glycopeptide
									aacA-ENT1	ant(6)-Ia	ant(9)-Ia	aph(2'')-Ih	aph(3')-IIIa	sat4		dfrE	dfrF	dfrG		eat(A)			fosB3		lnu(B)		lsa(A)	lsa(E)		tet(L)	tet(M)		vanA	vanM
VAN01	urine	Rehabilitation Department	Artery angioma	female	E. faecium	68	＞256	78	100	100	/	89.15	100	/		/	/	/		100			/		/		/	/		/	/		100	/
VAN03	urine	Rehabilitation Department	Intracranial hemorrhage	male	E. faecium	62	＞256	262	100	100	/	/	100	/		/	/	100		100			/		/		/	/		/	/		100	/
VAN05	urine	Rehabilitation Department	Spinal cord injury	female	E. faecium	70	＞256	78	100	100	/	89.15	100	/		/	/	/		100			/		/		/	/		/	/		100	/
VAN08	urine	Rehabilitation Department	Hemorrhage of brain stem	male	E. faecium	49	＞256	78	100	100	100	/	100	/		/	100	/		100			/		/		/	/		100	/		100	/
VAN09	urine	Intensive Care Unit	Intracerebral hemorrhage	female	E. faecium	72	＞256	761	100	100	/	89.15	100	/		/	/	/		100			/		/		/	/		/	100		100	/
VAN12	urine	Rehabilitation Department	Cerebral infarction	female	E. faecium	49	＞256	78	100	100	/	89.15	100	/		/	100	/		100			/		100		/	100		100	100		100	/
VAN13	urine	Rehabilitation Department	Cervical spinal cord injury	male	E. faecium	37	＞256	78	100	100	/	89.15	100	/		/	/	/		100			/		/		/	/		100	/		100	/
VAN16	urine	Rehabilitation Department	Cardiopulmonary arrest	male	E. faecium	46	＞256	80	100	100	100	89.15	100	/		/	100	/		100			/		/		/	/		/	/		100	/
VAN17	urine	Rehabilitation Department	Cervical spinal cord injury	female	E. faecium	33	1024	761	100	100	/	89.15	100	/		/	/	/		100			/		/		/	/		100	/		100	100
VAN18	urine	Rehabilitation Department	Arterial aneurysm	female	E. faecium	55	＞1024	80	100	100	/	89.15	100	100		/	/	100		100			/		/		/	/		97.53	/		100	/
VAN19	urine	Rehabilitation Department	Intracerebral hemorrhage	female	E. faecium	63	＞256	78	100	100	/	/	100	/		/	/	/		100			/		/		/	/		100	/		100	/
VAN20	urine	Rehabilitation Department	Ependymoma	female	E. faecium	49	＞256	78	100	100	/	/	100	/		/	/	/		100			/		/		/	/		100	/		100	/
VAN21	urine	Rehabilitation Department	Traumatic Brain Injury	male	E. faecium	60	＞1024	555	100	100	/	82.21	100	100		/	/	100		100			/		/		/	/		/	/		100	/
VAN22	urine	Rehabilitation Department	Intracerebral hemorrhage	female	E. faecium	67	＞256	789	100	/	/	89.15	100	/		/	/	/		100			/		/		/	/		/	/		100	100
VAN23	urine	Intensive Care Unit	Pulmonary infection	female	E. faecium	59	＞1024	78	100	/	/	/	/	/		/	/	/		100			/		/		/	/		/	/		100	100
VAN24	urine	Intensive Care Unit	Encephalitis	female	E. faecium	32	＞256	18	100	100	/	89.15	100	/		/	/	100		100			/		/		/	/		97.53	/		100	/
VAN26	urine	Intensive Care Unit	Post-cardiopulmonary resuscitation	male	E. faecium	41	256	78	100	100	/	/	100	/		/	100	/		100			100		/		/	100		/	/		100	100
VAN27	urine	Neurosurgical ward	Intracerebral hemorrhage	female	E. faecium	57	256	17	100	/	/	89.15	100	/		/	100	/		100			/		/		/	/		/	100		100	/
VAN28	urine	Neurosurgical ward	Intracerebral hemorrhage	male	E. faecium	74	＞256	78	100	/	/	89.15	/	/		/	81.82	/		100			/		/		/	100		100	/		100	/
VAN29	urine	Intensive Care Unit	Intracerebral hemorrhage	male	E. faecium	40	＞256	78	100	/	/	89.15	/	/		/	81.82	/		100			/		/		/	100		100	/		100	/
VAN30	urine	Intensive Care Unit	Intracranial injury	male	E. faecium	59	＞1024	78	100	100	/	/	100	/		/	100	/		100			/		/		/	/		100	/		/	100
VAN31	urine	Rehabilitation Department	Intracerebral hemorrhage	male	E. faecium	73	＞256	78	100	100	/	89.15	100	/		/	100	/		100			/		/		/	/		100	/		100	/
VAN32	urine	Rehabilitation Department	Intracranial hemorrhage	female	E. faecium	27	＞256	78	100	100	/	89.15	100	/		/	94.95	/		100			/		/		/	/		/	/		100	/
VAN34	urine	Intensive Care Unit	Head injury	female	E. faecium	70	＞256	555	100	/	/	89.15	/	/		/	/	100		100			/		/		/	/		/	/		100	/
VAN35	urine	Rehabilitation Department	Intracranial injury	female	E. faecium	78	＞256	78	100	/	/	/	/	/		/	/	/		100			/		/		/	/		97.53	/		100	/
VAN36	urine	Intensive Care Unit	Cerebral infarction	male	E. faecium	58	＞256	78	100	100	/	89.15	100	/		/	/	/		100			/		/		/	/		100	/		100	/
VAN38	urine	Neurosurgical ward	Post-traumatic syndrome	female	E. faecalis	70	＞256	6	/	/	/	89.15	/	/		100	100	/		/			/		/		100	/		/	100		100	/
VAN40	wounds secretion	Intensive Care Unit	Ischemic cardiomyopathy	female	E. faecium	84	＞256	78	100	100	/	89.15	100	/		/	/	/		100			/		/		.	/		100	/		100	/
Note: Minimum Inhibitory Concentration, MIC; multi-locus sequence typing, MLST; Enterococcus faecium, E. faecium; Enterococcus faecalis;AMR, Antimicrobial resistance.
