# Supplementary material for: Analysis of molecular epidemiological characteristics and antimicrobial susceptibility of vancomycin-resistant and linezolid-resistant Enterococcus in China
Source: BMC Med Genomics. 2024 Jul 1;17:174. doi: 10.1186/s12920-024-01948-x (PMC11218351; doi:10.1186/s12920-024-01948-x)
Supplement: Supplementary file 5 — Supplementary Material 5 [file 12920_2024_1948_MOESM5_ESM.xlsx]

## Sheet: Sheet1
The information of linezolid resistant Enterococcus
Number	samples	department	diagnosis	gender	age	strains	MIC	MLST	AMR genes
									oxazolidinone		Aminoglycosides							chloramphenicol			Trimethoprim				Fosfomycin		Lincosamines			ABC transporter				spectinomycin		Streptogramins		Tetracycline				Glycopeptide
									optrA	cfr(D)	aacA-ENT1	ant(6)-Ia	ant(9)-Ia	aph(2'')-Ih	aph(3')-IIIa	sat4		catA8	fexA		dfrE	dfrF	dfrG		fosB3		lnu(B)	lnu(C)		lsa(A)	lsa(E)	eat(A)		spw		str		tet(L)	tet(M)	tet(W)		vanA
LZD02	wounds	Orthopaedic ward	Fracture	male	48	E. faecalis	16	16	100	/	/	88.01	/	89.15	100	100		/	100		100	/	100		/		/	/		100	/	/		/		/		100	100	99.95		/
LZD05	wounds	medical ward	Intracranial injury	female	49	E. faecalis	16	911	100	/	/	88.01	/	89.15	100	100		100	100		100	/	84.74		/		/	/		100	/	/		/		100		100	100	/		/
LZD08	wounds	Oncology ward	Cervical malignancy	female	53	E. faecalis	8	-	100	/	/	88.01	100	89.15	100	100		/	100		100	/	/		/		100	/		100	100	/		100		/		/	100	/		/
LZD12	urine	Rehabilitation Department	Spinal cord injury	male	39	E. faecalis	8	16	100	/	/	88.01	/	89.15	100	100		/	100		100	/	97.59		/		/	/		100	/	/		/		/		/	100	/		/
LZD19	urine	Rehabilitation Department	Brainstem infarction	male	55	E. faecalis	8	1287	100	/	/	/	100	89.15	/	/		/	100		100	/	100		100		/	/		100	/	/		/		/		/	/	/		/
LZD25	ascites	Intensive Care Unit	Fracture	male	53	E. faecalis	16	16	100	/	/	/	/	/	/	/		/	100		100	/	/		/		/	/		100	/	/		/		/		/	100	/		/
LZD27	wounds	Orthopaedic ward	Trauma	male	55	E. faecalis	16	409	100	/	/	100	/	89.15	100	100		/	100		100	/	97.59		/		100	/		100	100	/		100		100		100	100	/		/
LZD29	secretions	Surgery Ward	Soft tissue disorders	male	82	E. faecalis	8	1287	100	/	/	100	100	/	100	.		/	100		100	/	100		/		/	/		100	/	/		/		/		100	100	/		/
LZD31	urine	Rehabilitation Department	Spinal cord injury	male	54	E. faecalis	8	480	100	/	/	88.01	/	89.15	100	100		/	100		100	/	100		/		100	/		100	100	/		100		/		100	100	/		/
LZD32	pucture fluid	Surgery Ward	Soft tissue disorders	male	82	E. faecalis	8	1287	100	/	/	100	100	/	100	/		/	100		100	/	100		/		/	/		100	/	/		/		/		100	100	/		/
LZD33	urine	Rehabilitation Department	Cerebral hemorrhage	female	49	E. faecium	16	262	/	/	100	100	/	/	/	/		/	/		/	/	100		/		/	/		/	/	100		/		/		/	/	/		/
LZD34	urine	Rehabilitation Department	Intracranial injury	male	65	E. faecalis	8	256	100	/	/	/	/	/	100	/		100	100		100	/	100		/		/	/		100	/	/		/		/		100	100	/		/
Note: multilocus sequence typing, MLST; Enterococcus faecium, E. faecium; Enterococcus faecalis, E. faecalis; AMR, Antimicrobial resistance.
