# Supplementary material for: Analysis of molecular epidemiological characteristics and antimicrobial susceptibility of vancomycin-resistant and linezolid-resistant Enterococcus in China
Source: BMC Med Genomics. 2024 Jul 1;17:174. doi: 10.1186/s12920-024-01948-x (PMC11218351; doi:10.1186/s12920-024-01948-x)
Supplement: Supplementary file 6 — Supplementary Material 6 [file 12920_2024_1948_MOESM6_ESM.xlsx]

## Sheet: Sheet1
Additional file 6
number	Resistant phenotype									MARI
	AMP	CIP	RIF	PEN	TET	TEC	VAN	NIT	LZD
VAN01	R	R	R	R	S	R	R	R	I	0.777778
VAN03	R	R	R	R	R	R	R	I	I	0.777778
VAN05	R	R	R	R	S	R	R	R	I	0.777778
VAN08	R	R	R	R	S	R	R	R	I	0.777778
VAN09	R	R	R	R	R	R	R	R	I	0.888889
VAN12	R	R	R	R	R	R	R	R	S	0.888889
VAN13	R	R	R	R	S	R	R	I	S	0.666667
VAN16	R	R	S	R	S	R	R	R	S	0.666667
VAN17	R	R	I	R	S	R	R	R	S	0.666667
VAN18	R	R	R	R	R	R	R	I	S	0.777778
VAN19	R	R	R	R	S	R	R	R	S	0.777778
VAN20	R	R	R	R	S	R	R	R	I	0.777778
VAN21	R	R	R	R	S	R	R	R	S	0.777778
VAN22	R	R	R	R	S	S	R	S	S	0.555556
VAN23	R	R	I	R	S	R	R	R	S	0.666667
VAN24	R	R	R	R	R	R	R	I	S	0.777778
VAN26	R	R	R	R	S	R	R	R	S	0.777778
VAN27	R	R	R	R	R	I	R	R	S	0.777778
VAN28	R	R	R	R	R	R	R	R	I	0.888889
VAN29	R	R	R	R	S	R	R	R	S	0.777778
VAN30	R	R	R	R	S	R	R	R	S	0.777778
VAN31	R	R	S	R	S	S	R	I	S	0.444444
VAN32	R	R	R	R	S	R	R	R	S	0.777778
VAN34	R	R	R	R	S	I	R	R	S	0.666667
VAN35	R	R	I	R	R	R	R	I	I	0.666667
VAN36	R	R	R	R	S	R	R	R	S	0.777778
VAN38	S	R	R	R	R	R	R	S	S	0.666667
VAN40	R	R	R	R	S	R	R	R	S	0.777778
LZD02	S	S	R	R	R	S	S	S	R	0.444444
LZD05	S	R	R	R	R	S	S	S	R	0.555556
LZD08	S	R	I	R	R	S	S	S	R	0.444444
LZD12	S	S	R	R	R	S	S	S	R	0.444444
LZD19	S	R	I	S	R	S	S	S	R	0.444444
LZD25	S	R	I	R	R	S	S	S	R	0.444444
LZD27	S	R	R	R	R	S	S	S	R	0.555556
LZD29	S	S	R	R	R	S	S	S	R	0.444444
LZD31	S	R	R	R	R	S	S	S	R	0.555556
LZD32	S	S	I	R	R	S	S	S	R	0.333333
LZD33	R	R	R	R	S	S	S	R	R	0.666667
LZD34	S	S	I	S	R	S	S	S	R	0.222222
Note：Susceptible, S; Intermediary, I; Resistant, R; Ampicillin, AMP; Ciprofloxacin, CIP; Rifampicin, RIF; Penicillin, PEN; Tetracycline, TET; Teicoplanin, TEC; Vancomycin, VAN; Nitrofurantoin, NIT; Linezolid, LZD; MARI, multi-drug resistant index.
